# Supplementary material for: High-Quality Samples for Next-Generation Sequencing and PD-L1 Assessment in Non-Small Cell Lung Cancer: The Role of Endobronchial Ultrasound-Guided Transbronchial Needle Aspiration
Source: Diagnostics (Basel). 2025 Apr 22;15(9):1064. doi: 10.3390/diagnostics15091064 (PMC12071477; doi:10.3390/diagnostics15091064)
Supplement: Supplementary file 1 [file diagnostics-15-01064-s001.zip]

Archive with 1 entries (1 files):
- diagnostics-3533498-supplementary.pdf
